# Supplementary material for: Antibacterial activity and mode of action of potassium tetraborate tetrahydrate against soft-rot bacterial plant pathogens
Source: Microbiology (Reading). 2020 Jul 8;166(9):837–48. doi: 10.1099/mic.0.000948 (PMC7654739; doi:10.1099/mic.0.000948)
Supplement: Supplementary material 2 [file mic-166-837-s002.xlsx]

## Sheet: Sheet1
Table S1. Primers used for Sanger sequencing to confirm complementation constructs. fwd = forward primer, rev = reverse primer.
Target	Primer Name	Primer Sequence
pML122 plasmid multiple cloning site	pML122_F_887	fwd 5'-TGACAACGTCGAGCACAGCT -3'
	pML122_R_1342	rev 5'- GGAAGCCCTGCAAAGTAAACT -3'
P. atrosepticum SCRI1043 cpdB	Pa1043_cpdB_compseq_F1	fwd 5'- AAGCATTCACTGGCACTCA -3'
	Pa1043_cpdB_compseq_R1	rev 5'- TGCGCACCAGACCAAATTTA -3'
	Pa1043_cpdB_compseq_F2	fwd 5'- GTTGAAGGCTGGCGATGTAC -3'
	Pa1043_cpdB_compseq_F3	fwd 5'- GGTTTTCCCCAGCAATGACT -3'
	Pa1043_cpdB_compseq_R2	rev 5'- AAAGTGTTCGACATAGGCGC -3'
	Pa1043_cpdB_compseq_F4	fwd 5'- CAGCTCACCTTCCGCAAC -3'
	Pa1043_cpdB_compseq_R3	rev 5'- GGCCACATACTTTTCACCCG -3'
	Pa1043_cpdB_compseq_F5	fwd 5'- GCGGATAACAACTGGCGTTT -3'
	Pa1043_cpdB_compseq_R4	rev 5'- AGGTCGAGGCGGTAAACC -3'
P. atrosepticum SCRI1043 supK	Pa1043_supK_compseq_R1	rev 5'- AGACCCTGAGCCAGTTGATC -3'
	Pa1043_supK_compseq_F1	fwd 5'- ATTCCGTCGCATGTTCTCTG -3'
	Pa1043_supK_compseq_F2	fwd 5'- CAGGCGATGAAACAGCTGAA -3'
	Pa1043_supK_compseq_R2	rev 5'- ACCCCGCTTTTAAACTTGCT -3'
P. brasiliense 1692 prfB	Pb1692_prfB_comp_seq3	rev 5'- CCCTGAGTCAATTGATCGATGG -3'
	Pb1692_prfB_comp_seq1	fwd 5'- ATGTTCTCCGGCCAGTACG -3'
	Pb1692_prfB_comp_seq4	rev 5'- GGTCGGCTGGATTGATTTCG -3'
	Pb1692_prfB_comp_seq2	fwd 5'- GCTGTACGAGTTTGAGATGCA -3'
	Pb1692_prfB_comp_seq5	rev 5'- TGTGAATTCTTATAACCCCGCT -3'
P. brasiliense 1692 prmC	Pb1692_prmC_comp_seq2	rev 5'- AATCCCAGCAAAATCTCCGC -3'
	Pb1692_prmC_comp_seq3	fwd 5'- GCTTATTTGATCGGCGTGCG -3'
	Pb1692_prmC_comp_seq1	rev 5'- AGTTATCACGTCCATTGCTCC -3'
